# Supplementary material for: Exploring Coumarin-Based Boron Emissive Complexes as Temperature Thermometers in Polymer-Supported Materials
Source: Sensors (Basel). 2023 Feb 3;23(3):1689. doi: 10.3390/s23031689 (PMC9921380; doi:10.3390/s23031689)
Supplement: Supplementary file 1 [file sensors-23-01689-s001.zip]

Archive with 1 entries (1 files):
- sensors-2133066-supplementary.pdf
